# Supplementary material for: Home Musical Activities Boost Premature Infants’ Language Development
Source: Children (Basel). 2024 May 1;11(5):542. doi: 10.3390/children11050542 (PMC11120229; doi:10.3390/children11050542)
Supplement: Supplementary file 1 [file children-11-00542-s001.zip]

Archive with 1 entries (1 files):
- children-2775068-supplementary.pdf
